# Supplementary material for: Morphometric Analysis of Foramina in the Middle Cranial Fossa of Dogs: A Retrospective Cone-Beam CT Study
Source: Animals (Basel). 2026 Jun 12;16(12):1819. doi: 10.3390/ani16121819 (PMC13296052; doi:10.3390/ani16121819)
Supplement: Supplementary file 1 [file animals-16-01819-s001.zip]

Archive with 7 entries (7 files):
- Figure S1.jpg
- Figure S2.jpg
- Table S1.pdf
- Table S2.pdf
- Table S3.pdf
- Table S4.pdf
- Table S5.pdf
